# Supplementary material for: Delving into the significance of the His289Tyr single-nucleotide polymorphism in the glutamate ionotropic receptor kainate-1 (Grik1) gene of a genetically audiogenic seizure model
Source: Front Mol Neurosci. 2024 Jan 5;16:1322750. doi: 10.3389/fnmol.2023.1322750 (PMC10797026; doi:10.3389/fnmol.2023.1322750)
Supplement: Supplementary material 7 — Bright field and confocal micrographs showing Gluk1-immunolabeling in the dentate gyrus of the wild-type and GASH/Sal hamsters. Notice the remarkable reduction of GluK1-punctate immunostaining (arrowheads) in the GASH/Sal hamster as compared to the wild-type animal. The maximum intensity projections of confocal Z-stack immunofluorescence images (depicted in lower part of the panel) show GluK1 (green), NeuN (red), and DAPI staining of DNA (blue). Scale bars = 10 and 5 μm for bright field and confocal images, respectively. [file Data_Sheet_2.zip]

Archive with 6 entries (6 files):
- Supplementary Material 10.mp4
- Supplementary Material 11.mp4
- Supplementary Material 12.tif
- Supplementary Material 7.tiff
- Supplementary Material 8.tif
- Supplementary Material 9.tif
